# Supplementary material for: Complete Description of the Three Pathways of the Complement System in a Series of 430 Patients with Rheumatoid Arthritis
Source: Int J Mol Sci. 2024 Jul 31;25(15):8360. doi: 10.3390/ijms25158360 (PMC11312865; doi:10.3390/ijms25158360)
Supplement: Supplementary file 1 [file ijms-25-08360-s001.zip]

Archive with 1 entries (1 files):
- ijms-3109491-supplementary.pdf
